# Supplementary material for: A Web-Based Data-Querying Tool Based on Ontology-Driven Methodology and Flowchart-Based Model
Source: JMIR Med Inform. 2013 Oct 8;1(1):e2. doi: 10.2196/medinform.2519 (PMC4288233; doi:10.2196/medinform.2519)
Supplement: Supplementary file 4 [file medinform_v1i1e2_app4.xml]

<?xml version="1.0" encoding="UTF-8"?>
<project>
	<Medically_Oriented_Action_Specification>
		<medical_task p_attr="t">
			<Literal_Data_Item p_id="GLIF3_5_Instance_40016">
				<name>ICG</name>
				<data_value p_attr="t">
					<Observation>
						<id>00002</id>
						<service_cd p_attr="t">
							<Concept p_id="GLIF3_5_Instance_40007">
								<concept_name>ICG</concept_name>
								<concept_source>ICG Source</concept_source>
								<concept_id>ICG</concept_id>
							</Concept>
						</service_cd>
					</Observation>
				</data_value>
				<concept p_attr="t">
					<Concept p_idref="GLIF3_5_Instance_40007"/>
				</concept>
			</Literal_Data_Item>
		</medical_task>
		<name>ICG</name>
	</Medically_Oriented_Action_Specification>
	<Medically_Oriented_Action_Specification>
		<medical_task p_attr="t">
			<Literal_Data_Item p_id="GLIF3_5_Instance_40019">
				<name>Serum_Albumin</name>
				<data_value p_attr="t">
					<Observation>
						<id>00004</id>
						<service_cd p_attr="t">
							<Concept p_id="GLIF3_5_Instance_40004">
								<concept_name>Serum albumin</concept_name>
								<concept_source>Serum albumin Source</concept_source>
								<concept_id>Serum albumin</concept_id>
							</Concept>
						</service_cd>
					</Observation>
				</data_value>
				<concept p_attr="t">
					<Concept p_idref="GLIF3_5_Instance_40004"/>
				</concept>
			</Literal_Data_Item>
		</medical_task>
		<name>Serum albumin</name>
	</Medically_Oriented_Action_Specification>
	<Medically_Oriented_Action_Specification>
		<medical_task p_attr="t">
			<Literal_Data_Item p_id="GLIF3_5_Instance_40017">
				<name>Prothrombin_Activity</name>
				<data_value p_attr="t">
					<Observation>
						<id>00003</id>
						<service_cd p_attr="t">
							<Concept p_id="GLIF3_5_Instance_40006">
								<concept_name>Prothrombin activity</concept_name>
								<concept_source>Prothrombin activity Source</concept_source>
								<concept_id>Prothrombin activity</concept_id>
							</Concept>
						</service_cd>
					</Observation>
				</data_value>
				<concept p_attr="t">
					<Concept p_idref="GLIF3_5_Instance_40006"/>
				</concept>
			</Literal_Data_Item>
		</medical_task>
		<name>Prothrombin activity</name>
	</Medically_Oriented_Action_Specification>
	<Algorithm>
		<first_step p_attr="t">
			<Patient_State_Step p_id="GLIF3_5_Instance_1">
				<patient_state_description p_attr="t">
					<Three_Valued_Criterion p_id="GLIF3_5_Instance_50001">
						<Get_Data_Items p_attr="t">
							<Get_Data_For_GEL_Action>
								<data_item p_attr="t">
									<Literal_Data_Item>
										<name>ICD9</name>
										<data_value p_attr="t">
											<Observation>
												<id>00006</id>
												<service_cd p_attr="t">
													<Concept p_id="GLIF3_5_Instance_60005">
														<concept_name>ICD9</concept_name>
														<concept_source>Local</concept_source>
														<concept_id>ICD9</concept_id>
													</Concept>
												</service_cd>
											</Observation>
										</data_value>
										<concept p_attr="t">
											<Concept p_idref="GLIF3_5_Instance_60005"/>
										</concept>
									</Literal_Data_Item>
								</data_item>
								<name>ICD9</name>
							</Get_Data_For_GEL_Action>
						</Get_Data_Items>
						<let_expressions p_attr="t">
							<Let_Expression>
								<expression_string>ICD9 == "155.0"</expression_string>
								<identifier>ICDOfLiverCancerPatient</identifier>
								<name>Liver Cancer patient</name>
							</Let_Expression>
						</let_expressions>
						<name>Liver Cancer</name>
					</Three_Valued_Criterion>
				</patient_state_description>
				<new_encounter>false</new_encounter>
				<next_step p_attr="t">
					<Decision_Step p_id="GLIF3_5_Instance_2">
						<options p_attr="t">
							<Decision_Option p_id="GLIF3_5_Instance_10">
								<destination p_attr="t">
									<Action_Step p_id="GLIF3_5_Instance_5">
										<tasks p_attr="t">
											<Medically_Oriented_Action_Specification>
												<medical_task p_attr="t">
													<Literal_Data_Item>
														<name>Liver_Transplantation</name>
														<data_value p_attr="t">
															<Procedure>
																<id>00002</id>
																<service_cd p_attr="t">
																	<Concept p_id="GLIF3_5_Instance_17">
																		<concept_name>Liver transplantation</concept_name>
																		<concept_source>Liver transplantation Source</concept_source>
																		<concept_id>Liver transplantation</concept_id>
																	</Concept>
																</service_cd>
															</Procedure>
														</data_value>
														<concept p_attr="t">
															<Concept p_idref="GLIF3_5_Instance_17"/>
														</concept>
													</Literal_Data_Item>
												</medical_task>
												<name>Liver transplantation</name>
											</Medically_Oriented_Action_Specification>
										</tasks>
										<strength_of_recommendation p_attr="t">
											<Strength_Of_Evidence_Or_Recommendation p_id="GLIF3_5_Instance_10000">
												<strength>The Strength of Transplantation</strength>
												<coding_scheme>The Coding Scheme of Transplantation</coding_scheme>
											</Strength_Of_Evidence_Or_Recommendation>
										</strength_of_recommendation>
										<strength_of_evidence p_attr="t">
											<Strength_Of_Evidence_Or_Recommendation p_idref="GLIF3_5_Instance_10000"/>
										</strength_of_evidence>
										<name>Liver transplantation</name>
									</Action_Step>
								</destination>
								<display_name/>
								<name>Liver transplantation</name>
							</Decision_Option>
							<Decision_Option p_id="GLIF3_5_Instance_21">
								<destination p_attr="t">
									<Action_Step p_id="GLIF3_5_Instance_20">
										<tasks p_attr="t">
											<Medically_Oriented_Action_Specification>
												<medical_task p_attr="t">
													<Literal_Data_Item>
														<name>Transarterial_Embolization_And_Chemoembolization</name>
														<data_value p_attr="t">
															<Procedure>
																<id>00005</id>
																<service_cd p_attr="t">
																	<Concept p_id="GLIF3_5_Instance_19">
																		<concept_name>Transarterial embolization and chemoembolization</concept_name>
																		<concept_source>Transarterial embolization and chemoembolization Source</concept_source>
																		<concept_id>Transarterial embolization and chemoembolization</concept_id>
																	</Concept>
																</service_cd>
															</Procedure>
														</data_value>
														<concept p_attr="t">
															<Concept p_idref="GLIF3_5_Instance_19"/>
														</concept>
													</Literal_Data_Item>
												</medical_task>
												<name>Transarterial embolization and chemoembolization</name>
											</Medically_Oriented_Action_Specification>
										</tasks>
										<strength_of_recommendation p_attr="t">
											<Strength_Of_Evidence_Or_Recommendation p_id="GLIF3_5_Instance_10001">
												<strength>The Strength of RFA</strength>
												<coding_scheme>The Coding Scheme of RFA</coding_scheme>
											</Strength_Of_Evidence_Or_Recommendation>
										</strength_of_recommendation>
										<strength_of_evidence p_attr="t">
											<Strength_Of_Evidence_Or_Recommendation p_idref="GLIF3_5_Instance_10001"/>
										</strength_of_evidence>
										<name>Transarterial embolization and chemoembolization</name>
									</Action_Step>
								</destination>
								<display_name/>
								<name>Transarterial embolization and chemoembolization</name>
							</Decision_Option>
							<Decision_Option p_id="GLIF3_5_Instance_80003">
								<destination p_attr="t">
									<Action_Step p_id="GLIF3_5_Instance_8">
										<tasks p_attr="t">
											<Medically_Oriented_Action_Specification>
												<medical_task p_attr="t">
													<Literal_Data_Item>
														<name>Radiofrequency_Ablation</name>
														<data_value p_attr="t">
															<Procedure>
																<id>00003</id>
																<service_cd p_attr="t">
																	<Concept p_id="GLIF3_5_Instance_40001">
																		<concept_name>Radiofrequency ablation</concept_name>
																		<concept_source>Radiofrequency ablation Source</concept_source>
																		<concept_id>Radiofrequency ablation</concept_id>
																	</Concept>
																</service_cd>
															</Procedure>
														</data_value>
														<concept p_attr="t">
															<Concept p_idref="GLIF3_5_Instance_40001"/>
														</concept>
													</Literal_Data_Item>
												</medical_task>
												<name>Radiofrequency ablation</name>
											</Medically_Oriented_Action_Specification>
										</tasks>
										<strength_of_recommendation p_attr="t">
											<Strength_Of_Evidence_Or_Recommendation p_id="GLIF3_5_Instance_25">
												<strength>The Strength of PEI, PAI</strength>
												<coding_scheme>The Coding Scheme of PEI, PAI</coding_scheme>
											</Strength_Of_Evidence_Or_Recommendation>
										</strength_of_recommendation>
										<strength_of_evidence p_attr="t">
											<Strength_Of_Evidence_Or_Recommendation p_idref="GLIF3_5_Instance_25"/>
										</strength_of_evidence>
										<name>Radiofrequency ablation</name>
									</Action_Step>
								</destination>
								<display_name/>
								<name>Radiofrequency ablation</name>
							</Decision_Option>
							<Decision_Option p_id="GLIF3_5_Instance_80005">
								<destination p_attr="t">
									<Action_Step p_id="GLIF3_5_Instance_80002">
										<tasks p_attr="t">
											<Medically_Oriented_Action_Specification>
												<medical_task p_attr="t">
													<Literal_Data_Item>
														<name>Alcohol_Injection</name>
														<data_value p_attr="t">
															<Procedure>
																<id>00001</id>
																<service_cd p_attr="t">
																	<Concept p_id="GLIF3_5_Instance_18">
																		<concept_name>Alcohol injection</concept_name>
																		<concept_source>Alcohol injection Source</concept_source>
																		<concept_id>Alcohol injection</concept_id>
																	</Concept>
																</service_cd>
															</Procedure>
														</data_value>
														<concept p_attr="t">
															<Concept p_idref="GLIF3_5_Instance_18"/>
														</concept>
													</Literal_Data_Item>
												</medical_task>
												<name>Alcohol injection</name>
											</Medically_Oriented_Action_Specification>
										</tasks>
										<name>Alcohol injection</name>
									</Action_Step>
								</destination>
								<display_name/>
								<name>Alcohol injection</name>
							</Decision_Option>
							<Decision_Option p_id="GLIF3_5_Instance_9">
								<destination p_attr="t">
									<Action_Step p_id="GLIF3_5_Instance_4">
										<tasks p_attr="t">
											<Medically_Oriented_Action_Specification>
												<medical_task p_attr="t">
													<Literal_Data_Item>
														<name>Surgical_Resection</name>
														<data_value p_attr="t">
															<Procedure>
																<id>00004</id>
																<service_cd p_attr="t">
																	<Concept p_id="GLIF3_5_Instance_16">
																		<concept_name>Surgical resection</concept_name>
																		<concept_source>Surgical resection Source</concept_source>
																		<concept_id>Surgical resection</concept_id>
																	</Concept>
																</service_cd>
															</Procedure>
														</data_value>
														<concept p_attr="t">
															<Concept p_idref="GLIF3_5_Instance_16"/>
														</concept>
													</Literal_Data_Item>
												</medical_task>
												<name>Surgical resection</name>
											</Medically_Oriented_Action_Specification>
										</tasks>
										<strength_of_recommendation p_attr="t">
											<Strength_Of_Evidence_Or_Recommendation p_id="GLIF3_5_Instance_10002">
												<strength>The Strength of Resection</strength>
												<coding_scheme>The Coding Scheme of Resection</coding_scheme>
											</Strength_Of_Evidence_Or_Recommendation>
										</strength_of_recommendation>
										<strength_of_evidence p_attr="t">
											<Strength_Of_Evidence_Or_Recommendation p_idref="GLIF3_5_Instance_10002"/>
										</strength_of_evidence>
										<name>Surgical resection</name>
									</Action_Step>
								</destination>
								<display_name/>
								<name>Surgical resection</name>
							</Decision_Option>
						</options>
						<name>Liver Cancer Treatment</name>
					</Decision_Step>
				</next_step>
				<display_name>Liver Cancer Patients</display_name>
				<name>Liver Cancer Patients</name>
			</Patient_State_Step>
		</first_step>
		<binary_relationships p_attr="t">
			<Next_Step/>
			<Decision_Option p_idref="GLIF3_5_Instance_9"/>
			<Decision_Option p_idref="GLIF3_5_Instance_10"/>
			<Decision_Option p_idref="GLIF3_5_Instance_21"/>
			<Decision_Option p_idref="GLIF3_5_Instance_80003"/>
			<Decision_Option p_idref="GLIF3_5_Instance_80005"/>
		</binary_relationships>
		<steps p_attr="t">
			<Patient_State_Step p_idref="GLIF3_5_Instance_1"/>
			<Decision_Step p_idref="GLIF3_5_Instance_2"/>
			<Action_Step p_idref="GLIF3_5_Instance_4"/>
			<Action_Step p_idref="GLIF3_5_Instance_5"/>
			<Action_Step p_idref="GLIF3_5_Instance_8"/>
			<Action_Step p_idref="GLIF3_5_Instance_20"/>
			<Action_Step p_idref="GLIF3_5_Instance_80002"/>
		</steps>
		<name>Liver Cancer Treatment</name>
	</Algorithm>
	<Medically_Oriented_Action_Specification>
		<medical_task p_attr="t">
			<Literal_Data_Item p_id="GLIF3_5_Instance_40015">
				<name>Ascites</name>
				<data_value p_attr="t">
					<Observation>
						<id>00001</id>
						<service_cd p_attr="t">
							<Concept p_id="GLIF3_5_Instance_40002">
								<concept_name>Ascites</concept_name>
								<concept_source>Ascites Source</concept_source>
								<concept_id>Ascites</concept_id>
							</Concept>
						</service_cd>
					</Observation>
				</data_value>
				<concept p_attr="t">
					<Concept p_idref="GLIF3_5_Instance_40002"/>
				</concept>
			</Literal_Data_Item>
		</medical_task>
		<name>Ascites</name>
	</Medically_Oriented_Action_Specification>
	<Algorithm>
		<first_step p_attr="t">
			<Patient_State_Step p_id="GLIF3_5_Instance_20002">
				<patient_state_description p_attr="t">
					<Three_Valued_Criterion p_idref="GLIF3_5_Instance_50001"/>
				</patient_state_description>
				<new_encounter>false</new_encounter>
				<next_step p_attr="t">
					<Decision_Step p_id="GLIF3_5_Instance_20004">
						<options p_attr="t">
							<Decision_Option p_id="GLIF3_5_Instance_20009">
								<destination p_attr="t">
									<Patient_State_Step p_id="GLIF3_5_Instance_20006">
										<new_encounter>false</new_encounter>
										<display_name>Degree A</display_name>
										<name>Degree A</name>
									</Patient_State_Step>
								</destination>
								<condition_value p_attr="t">
									<RuleInChoice>
										<rule_in p_attr="t">
											<Three_Valued_Criterion>
												<Get_Data_Items p_attr="t">
													<Get_Data_For_GEL_Action p_id="GLIF3_5_Instance_60007">
														<data_item p_attr="t">
															<Literal_Data_Item p_idref="GLIF3_5_Instance_40015"/>
														</data_item>
														<name>Ascites</name>
													</Get_Data_For_GEL_Action>
													<Get_Data_For_GEL_Action p_id="GLIF3_5_Instance_40000">
														<data_item p_attr="t">
															<Literal_Data_Item p_idref="GLIF3_5_Instance_40016"/>
														</data_item>
														<name>ICG</name>
													</Get_Data_For_GEL_Action>
													<Get_Data_For_GEL_Action p_id="GLIF3_5_Instance_60009">
														<data_item p_attr="t">
															<Literal_Data_Item p_idref="GLIF3_5_Instance_40017"/>
														</data_item>
														<name>Prothrombin activity</name>
													</Get_Data_For_GEL_Action>
													<Get_Data_For_GEL_Action p_id="GLIF3_5_Instance_60010">
														<data_item p_attr="t">
															<Literal_Data_Item p_idref="GLIF3_5_Instance_40019"/>
														</data_item>
														<name>Serum albumin</name>
													</Get_Data_For_GEL_Action>
													<Get_Data_For_GEL_Action p_id="GLIF3_5_Instance_60011">
														<data_item p_attr="t">
															<Literal_Data_Item p_id="GLIF3_5_Instance_40020">
																<name>Serum_Bilirubin</name>
																<data_value p_attr="t">
																	<Observation>
																		<id>00005</id>
																		<service_cd p_attr="t">
																			<Concept p_id="GLIF3_5_Instance_40003">
																				<concept_name>Serum bilirubin</concept_name>
																				<concept_source>Serum bilirubin Source</concept_source>
																				<concept_id>Serum bilirubin</concept_id>
																			</Concept>
																		</service_cd>
																	</Observation>
																</data_value>
																<concept p_attr="t">
																	<Concept p_idref="GLIF3_5_Instance_40003"/>
																</concept>
															</Literal_Data_Item>
														</data_item>
														<name>Serum bilirubin</name>
													</Get_Data_For_GEL_Action>
												</Get_Data_Items>
												<let_expressions p_attr="t">
													<Let_Expression>
														<expression_string>at least 2 of (Ascites == "None",ICG &lt; 15,Prothrombin_Activity &gt; 80,Serum_Albumin &gt; 3.5,Serum_Bilirubin &lt; 2.0)</expression_string>
														<identifier>DegreeAOfLiverDamage</identifier>
														<name>Degree A of Liver Damage</name>
													</Let_Expression>
												</let_expressions>
												<name>Degree A</name>
											</Three_Valued_Criterion>
										</rule_in>
										<name>Degree A</name>
									</RuleInChoice>
								</condition_value>
								<display_name/>
								<name>Degree A</name>
							</Decision_Option>
							<Decision_Option p_id="GLIF3_5_Instance_20010">
								<destination p_attr="t">
									<Patient_State_Step p_id="GLIF3_5_Instance_20007">
										<new_encounter>false</new_encounter>
										<display_name>Degree B</display_name>
										<name>Degree B</name>
									</Patient_State_Step>
								</destination>
								<condition_value p_attr="t">
									<RuleInChoice>
										<rule_in p_attr="t">
											<Three_Valued_Criterion>
												<Get_Data_Items p_attr="t">
													<Get_Data_For_GEL_Action p_idref="GLIF3_5_Instance_60007"/>
													<Get_Data_For_GEL_Action p_idref="GLIF3_5_Instance_40000"/>
													<Get_Data_For_GEL_Action p_idref="GLIF3_5_Instance_60009"/>
													<Get_Data_For_GEL_Action p_idref="GLIF3_5_Instance_60010"/>
													<Get_Data_For_GEL_Action p_idref="GLIF3_5_Instance_60011"/>
												</Get_Data_Items>
												<let_expressions p_attr="t">
													<Let_Expression>
														<expression_string>at least 2 of (Ascites == "Controllable",ICG is within 15 to 40,Prothrombin_Activity is within 50 to 80,Serum_Albumin is within 3.0 to 3.5,Serum_Bilirubin is within 2.0 to 3.0)</expression_string>
														<identifier>DegreeBOfLiverDamage</identifier>
														<name>Degree B of Liver Damage</name>
													</Let_Expression>
												</let_expressions>
												<name>Degree B</name>
											</Three_Valued_Criterion>
										</rule_in>
										<name>Degree B</name>
									</RuleInChoice>
								</condition_value>
								<display_name/>
								<name>Degree B</name>
							</Decision_Option>
							<Decision_Option p_id="GLIF3_5_Instance_20011">
								<destination p_attr="t">
									<Patient_State_Step p_id="GLIF3_5_Instance_20008">
										<new_encounter>false</new_encounter>
										<display_name>Degree C</display_name>
										<name>Degree C</name>
									</Patient_State_Step>
								</destination>
								<condition_value p_attr="t">
									<RuleInChoice>
										<rule_in p_attr="t">
											<Three_Valued_Criterion>
												<Get_Data_Items p_attr="t">
													<Get_Data_For_GEL_Action p_idref="GLIF3_5_Instance_60007"/>
													<Get_Data_For_GEL_Action p_idref="GLIF3_5_Instance_40000"/>
													<Get_Data_For_GEL_Action p_idref="GLIF3_5_Instance_60009"/>
													<Get_Data_For_GEL_Action p_idref="GLIF3_5_Instance_60010"/>
													<Get_Data_For_GEL_Action p_idref="GLIF3_5_Instance_60011"/>
												</Get_Data_Items>
												<let_expressions p_attr="t">
													<Let_Expression>
														<expression_string>at least 2 of (Ascites == "Uncontrollable",ICG &gt; 40,Prothrombin_Activity &lt; 50,Serum_Albumin &lt; 3.0,Serum_Bilirubin &gt; 3.0)</expression_string>
														<identifier>DegreeCOfLiverDamage</identifier>
														<name>Degree C of Liver Damage</name>
													</Let_Expression>
												</let_expressions>
												<name>Degree C</name>
											</Three_Valued_Criterion>
										</rule_in>
										<name>Degree C</name>
									</RuleInChoice>
								</condition_value>
								<display_name/>
								<name>Degree C</name>
							</Decision_Option>
						</options>
						<name>Degree decision</name>
					</Decision_Step>
				</next_step>
				<display_name>Liver Cancer Patients</display_name>
				<name>Liver Cancer Patients</name>
			</Patient_State_Step>
		</first_step>
		<binary_relationships p_attr="t">
			<Decision_Option p_idref="GLIF3_5_Instance_20009"/>
			<Decision_Option p_idref="GLIF3_5_Instance_20010"/>
			<Decision_Option p_idref="GLIF3_5_Instance_20011"/>
			<Next_Step/>
		</binary_relationships>
		<steps p_attr="t">
			<Patient_State_Step p_idref="GLIF3_5_Instance_20002"/>
			<Decision_Step p_idref="GLIF3_5_Instance_20004"/>
			<Patient_State_Step p_idref="GLIF3_5_Instance_20006"/>
			<Patient_State_Step p_idref="GLIF3_5_Instance_20007"/>
			<Patient_State_Step p_idref="GLIF3_5_Instance_20008"/>
		</steps>
		<name>The degree of liver damage classification</name>
	</Algorithm>
	<Medically_Oriented_Action_Specification>
		<medical_task p_attr="t">
			<Literal_Data_Item p_idref="GLIF3_5_Instance_40020"/>
		</medical_task>
		<name>Serum bilirubin</name>
	</Medically_Oriented_Action_Specification>
</project>
